# Supplementary material for: Graph-based autoencoder integrates spatial transcriptomics with chromatin images and identifies joint biomarkers for Alzheimer’s disease
Source: Nat Commun. 2022 Dec 3;13:7480. doi: 10.1038/s41467-022-35233-1 (PMC9719477; doi:10.1038/s41467-022-35233-1)
Supplement: Supplementary file 5 — Supplementary Dataset 1 [file 41467_2022_35233_MOESM5_ESM.xlsx]

## Sheet: Regression of plaque size
Autoencoder training (training samples + joint latent space/image latent space)	Training samples used for regression model	clusters used for regression training	Classification losses of plaque size regression (fraction of misclassified cells)
			13-month control, cluster 1	13-month AD, cluster 1, positive cells	13-month AD, cluster 1, negative cells	8-month control, cluster 1	8-month AD, cluster 1, positive cells	8-month AD, cluster 1, negative cells	13-month control, cluster 3	13-month AD, cluster 3, positive cells	13-month AD, cluster 3, negative cells	8-month control, cluster 3	8-month AD, cluster 3, positive cells	8-month AD, cluster 3, negative cells
All + joint	13 months	1 + 3	0.1333	0.3318	0.3978	0.5079	0.451	0.4227	0.4597	0.1859	0.7598	0.6153	0.402	0.5925
All + joint	13 months disease	1 + 3	0.2884	0.2534	0.4361	0.5979	0.4	0.452	0.6462	0.1669	0.7328	0.7349	0.3866	0.628
All + joint	13 months disease	1 + 3	0.1975	0.3543	0.2915	0.4313	0.498	0.3275	0.495	0.2646	0.5613	0.5476	0.5238	0.5005
All + joint	13 months	1	0.1142	0.3094	0.2975	0.3479	0.6275	0.237	0.4605	0.4029	0.6299	0.5606	0.7465	0.3197
All + joint	13 months	3	0.201	0.4439	0.4026	0.4799	0.4902	0.4035	0.3218	0.2908	0.5613	0.4971	0.4496	0.512
All + joint	13 months disease	1	0.2539	0.2713	0.2306	0.3418	0.6196	0.2434	0.4555	0.4648	0.549	0.5432	0.7619	0.2947
All + joint	13 months disease	3	The regression model was unable to train: the classification error of positive and negative cells could not simultaneously be less than 0.5 in validation.
All + image	13 months	1 + 3	0.2087	0.3767	0.3835	0.3911	0.6196	0.2983	0.4605	0.2193	0.674	0.4323	0.5252	0.4734
All + image	13 months disease	1 + 3	0.4062	0.2354	0.54	0.5712	0.4196	0.4648	0.6748	0.1704	0.7475	0.6398	0.423	0.582
All + image	13 months	1	0.1495	0.2758	0.2951	0.3577	0.6392	0.2809	0.4538	0.3743	0.6422	0.4452	0.5574	0.4222
All + image	13 months	3	The regression model was unable to train: the classification error of positive and negative cells could not simultaneously be less than 0.5 in validation.
All + image	13 months disease	1	0.3202	0.2354	0.3023	0.424	0.5686	0.3586	0.4992	0.4172	0.6397	0.5173	0.5518	0.4441
All + image	13 months disease	3	The regression model was unable to train: the classification error of positive and negative cells could not simultaneously be less than 0.5 in validation.
13 months + joint	13 months	1 + 3	0.0994	0.3184	0.3536	0.458	0.4941	0.3303	0.2126	0.2014	0.7696	0.4755	0.3922	0.6019
13 months + joint	13 months	1 + 3	The regression model was unable to train: the classification error of positive and negative cells could not simultaneously be less than 0.5 in validation.
13 months + joint	13 months disease	1 + 3	0.1291	0.4417	0.2115	0.3461	0.6235	0.2415	0.2546	0.298	0.4877	0.3573	0.591	0.4222
13 months + joint	13 months	1	0.0903	0.2623	0.2951	0.3546	0.6431	0.2004	0.2538	0.3349	0.7598	0.4524	0.6022	0.3856
13 months + joint	13 months	3	0.1798	0.3834	0.4086	0.4897	0.4745	0.409	0.1546	0.2586	0.6176	0.451	0.3291	0.6113
13 months + joint	13 months disease	1	The regression model was unable to train: the classification error of positive and negative cells could not simultaneously be less than 0.5 in validation.
13 months + joint	13 months disease	3	The regression model was unable to train: the classification error of positive and negative cells could not simultaneously be less than 0.5 in validation.
13 months + joint cluster1&3 + regrs	13 months	1 + 3	0.1714	0.222	0.3931	0.3948	0.6392	0.2973	0.4235	0.1585	0.6176	0.5346	0.6555	0.2999
13 months + joint cluster1&3 + regrs	13 months disease	1 + 3	The regression model was unable to train: the classification error of positive and negative cells could not simultaneously be less than 0.5 in validation.
13 months + joint cluster1&3 + regrs	13 months	1	0.0776	0.2085	0.2115	0.2415	0.8549	0.107	0.4017	0.4779	0.6005	0.4107	0.9062	0.1254
13 months + joint cluster1&3 + regrs	13 months	3	0.263	0.4843	0.4552	0.4191	0.5882	0.3166	0.3286	0.2586	0.4412	0.5072	0.6148	0.3804
13 months + joint cluster1&3 + regrs	13 months disease	1	0.1932	0.1973	0.2497	0.2956	0.7294	0.1857	0.4647	0.4636	0.5907	0.4352	0.8137	0.2069
13 months + joint cluster1&3 + regrs	13 months disease	3	The regression model was unable to train: the classification error of positive and negative cells could not simultaneously be less than 0.5 in validation.
All + image + cluster 1&3	13 months	1 + 3	0.0578	0.1704	0.0657	0.5322	0.4431	0.581	0.0916	0.1287	0.1127	0.5159	0.3473	0.6489
All + image + cluster 1&3	13 months	1 + 3	0.0529	0.1726	0.0597	0.531	0.4353	0.5801	0.0815	0.124	0.0882	0.5202	0.3445	0.6489
All + image + cluster 1&3	13 months disease	1 + 3	The regression model was unable to train: the classification error of positive and negative cells could not simultaneously be less than 0.5 in validation.
All + image + cluster 1&3	13 months	1	0.0409	0.157	0.0466	0.4465	0.6118	0.3925	0.4899	0.329	0.7083	0.4465	0.5504	0.4734
All + image + cluster 1&3	13 months	3	The regression model was unable to train: the classification error of positive and negative cells could not simultaneously be less than 0.5 in validation.
All + image + cluster 1&3	13 months disease	1	0.3096	0.1614	0.221	0.4897	0.4824	0.4053	0.5496	0.3516	0.7108	0.6182	0.5434	0.4723
All + image + cluster 1&3	13 months disease	3	The regression model was unable to train: the classification error of positive and negative cells could not simultaneously be less than 0.5 in validation.
all: all four samples used in training	13 months: the latent features of both 13-month AD and 13-month control are used for training the regression model	Cluster 1(1), or cluster 3 (3), or both cluster 1 and 3 (1 + 3) is used for training the regression model
13 months: only 13-month samples used in training	13 month AD: only the latent features of the 13-month AD sample are used for training the regression
joint: the joint latent representation of gene expression, cell location and chromatin images is used as the input to the regression model
image: the latent representation of the image autoencoder is used as the input to the regression model (without latent space matching with the graph autoencoder)
cluster 1&3: only cells in cluster 1 and 3 are used in autoencoder training. Otherwise, cell in all clusters are used in autoencoder training if not labeled.
regrs: additional l2 regression loss added to autoencoder training by training a separate regression model for plaque size simultaneouly with the autoencoder
