# Supplementary material for: Graph-based autoencoder integrates spatial transcriptomics with chromatin images and identifies joint biomarkers for Alzheimer’s disease
Source: Nat Commun. 2022 Dec 3;13:7480. doi: 10.1038/s41467-022-35233-1 (PMC9719477; doi:10.1038/s41467-022-35233-1)
Supplement: Supplementary file 6 — Source Data [file 41467_2022_35233_MOESM6_ESM.xlsx]

## Sheet: 5b_ex_8months_cluster1
ex_8months_Cluster1
	Gene	p-value_raw	p-value_adjusted	logfoldchanges
0	GPM6A	4.01491e-12	8.4795e-09	0.88354
1	DBN1	1.97307e-10	1.38904e-07	1.17097
2	PLEKHA1	1.88751e-06	0.000996608	0.584384
3	PCDH9	1.00126e-05	0.00264333	0.671507
4	DDIT3	4.95179e-05	0.0104582	0.396841
5	LRRC4C	7.15814e-05	0.0137436	0.705542
6	DGKZ	9.02476e-05	0.0158836	0.725039
7	HNRNPA2B1	0.000131925	0.0214327	0.858631
8	3	0.000146995	0.0221753	0.626867
9	DAB1	0.000292349	0.0401937	0.490776
10	MAGI2	0.000304498	0.0401937	0.963206
11	NEDD4	0.000366508	0.0455332	0.513672
12	TMSB10	3.09425e-05	0.00726117	-2.01114
13	CALM1	8.23136e-06	0.00248352	-1.27815
14	KIF5A	3.88403e-06	0.00136718	-1.35031
15	GPM6B	3.41332e-06	0.00136718	-1.4928
16	PDE1A	9.47901e-11	1.00098e-07	-1.84932

## Sheet: 5b_ex_8months_Cluster2
ex_8months_Cluster2
	Gene	p-value_raw	p-value_adjusted	logfoldchanges
0	GNA14	1.05225e-18	2.22236e-15	1.57168
1	GPM6A	1.24971e-17	1.19301e-14	1.14346
2	DDIT3	1.69461e-17	1.19301e-14	1.30913
3	VSNL1	1.41636e-14	7.47838e-12	1.05409
4	ATP1A3	4.37729e-09	1.84897e-06	0.760669
5	PLEKHA1	4.63856e-08	1.63277e-05	0.85683
6	SNCG	2.93615e-07	8.85877e-05	1.45264
7	CFL1	5.01425e-07	0.000132376	1.24813
8	CPLX1	3.74439e-06	0.000798387	0.803594
9	NRGN	3.78024e-06	0.000798387	0.587881
10	HNRNPA2B1	5.14193e-06	0.000987251	1.06704
11	KCNB1	8.87043e-06	0.0015612	0.917363
12	PPIA	1.06998e-05	0.00173831	0.797604
13	RAB1A	1.72992e-05	0.00260971	0.696531
14	DBN1	1.94171e-05	0.00273393	0.678597
15	SNAP25	2.24293e-05	0.00275799	0.509643
16	RAB6B	2.27605e-05	0.00275799	0.457044
17	PFN2	2.35056e-05	0.00275799	0.552323
18	PCDH9	2.75129e-05	0.00305827	0.615365
19	3	3.06249e-05	0.00323399	0.621079
20	CAMK4	5.45026e-05	0.00548141	1.05144
21	DNM1	6.32008e-05	0.00606727	0.452912
22	ANO3	0.000174539	0.015665	0.823515
23	KCNMA1	0.000189316	0.0159934	0.495745
24	DNM1L	0.000221315	0.0179776	0.893895
25	PPP1CA	0.000254393	0.0198992	0.785122
26	PPP3R1	0.000293554	0.0221424	0.305821
27	KALRN	0.000382151	0.027208	0.894976
28	MYO5A	0.000386478	0.027208	0.460703
29	SEMA3C	0.000445942	0.0303816	1.48955
30	PAK1	0.000573612	0.036821	0.528122
31	NEDD4	0.000590605	0.036821	0.692329
32	NBEA	0.000592762	0.036821	0.56828
33	CASKIN1	0.000667382	0.0402717	0.562569
34	LY6E	0.000689424	0.0404462	0.496862
35	GPM6B	0.000178011	0.015665	-1.34791

## Sheet: 5b_ex_8months_Cluster3
ex_8months_Cluster3
	Gene	p-value_raw	p-value_adjusted	logfoldchanges
0	CPLX2	3.94111e-12	4.16182e-09	1.12053
1	DDIT3	3.62923e-09	2.55498e-06	0.784555
2	GPM6A	3.21172e-06	0.00124268	0.586133
3	SNCG	5.33877e-06	0.00140944	1.18661
4	GNA14	8.76916e-06	0.00205783	0.700787
5	FAIM2	0.000102805	0.0155089	0.654905
6	CELF1	0.000452881	0.0455469	-1.19302
7	SDHB	0.000380728	0.0402048	-1.21132
8	SCAMP5	0.000366658	0.0402048	-1.70438
9	TMEM200A	0.000350009	0.0402048	-2.05571
10	ETV1	0.000340296	0.0402048	-1.83072
11	KIF5A	0.000211781	0.027955	-1.08641
12	CDC42	0.000190786	0.0268627	-1.20278
13	JPH4	6.93538e-05	0.0112673	-2.10406
14	CADPS2	3.73015e-05	0.00656506	-1.81597
15	SNAP25	3.05266e-05	0.0058611	-0.702836
16	MBNL2	1.15923e-05	0.00244829	-1.41423
17	MYO5A	4.11872e-06	0.00124268	-1.13957
18	HCN1	3.92731e-06	0.00124268	-2.17055
19	RASGRP1	2.50568e-07	0.0001323	-1.48048
20	PDE1A	5.12066e-28	1.08148e-24	-3.80338

## Sheet: 5b_ex_13months_Cluster2
ex_13months_Cluster2
	Gene	p-value_raw	p-value_adjusted	logfoldchanges
0	GNA14	2.37626e-11	5.01866e-08	1.18736
1	SNCG	1.3395e-06	0.00140839	1.41283
2	GFAP	2.00056e-06	0.00140839	2.707
3	CTPS	8.41189e-05	0.0222074	1.16315
4	NRGN	0.000162762	0.0381949	-0.545811
5	RAB1A	7.90777e-05	0.0222074	-0.446127
6	KIF5A	7.21606e-05	0.0222074	-0.487694
7	SRRM2	4.80224e-05	0.0202847	-0.533454
8	TMSB4X	2.40728e-05	0.0127105	-0.41885

## Sheet: 5b_ex_13months_Cluster3
ex_13months_Cluster3
	Gene	p-value_raw	p-value_adjusted	logfoldchanges
0	GFAP	5.56255e-14	1.17481e-10	3.33597
1	PPP1R9B	2.87279e-09	3.03366e-06	1.95378
2	GNA14	2.12047e-08	8.13879e-06	0.877787
3	CPLX2	2.31216e-08	8.13879e-06	1.24379
4	JPH4	3.08236e-07	9.29992e-05	1.55777
5	AGAP2	2.00996e-05	0.00530628	1.67431
6	TMSB10	6.00975e-05	0.0141029	1.10248
7	APLP1	7.81345e-05	0.016502	0.877687
8	MBP	0.000123224	0.0213795	1.63139
9	RASGRP1	0.000131597	0.0213795	1.00043
10	FBXO2	0.000172021	0.0259506	1.2337
11	NSF	0.000127945	0.0213795	-0.984773
12	GABRA1	2.1375e-08	8.13879e-06	-1.07473
13	ATP1A3	9.08638e-09	6.39681e-06	-0.702031

## Sheet: 5b_ex2_8months_Cluster3
ex2_8months_Cluster3
	Gene	p-value_raw	p-value_adjusted	logfoldchanges
0	GNA14	2.42949e-14	5.13107e-11	3.82865
1	DDIT3	5.51031e-12	5.81889e-09	2.62516
2	VSNL1	6.82945e-07	0.000480794	1.32617
3	CPLX2	2.50284e-06	0.0013215	1.46345
4	SNCG	4.15618e-05	0.0175557	4.99648

## Sheet: 5b_micro_13months_Cluster3
micro_13months_Cluster3
	Gene	p-value_raw	p-value_adjusted	logfoldchanges
0	CST7	8.58393e-07	0.0010732	5.72177
1	CTSB	1.01629e-06	0.0010732	2.79253
2	GFAP	1.4144e-05	0.00995737	4.01311
3	CD9	1.90855e-05	0.0100771	3.17324

## Sheet: 5b_oligo_8months_Cluster2
oligo_8months_Cluster2
	Gene	p-value_raw	p-value_adjusted	logfoldchanges
0	PLP1	6.49711e-06	0.0137219	0.978191
1	MOBP	1.4533e-05	0.0153468	1.08495

## Sheet: 5b_oligo_13months_Cluster3
oligo_13months_Cluster3
	Gene	p-value_raw	p-value_adjusted	logfoldchanges
0	GFAP	3.41533e-06	0.00721319	3.03493
1	JPH4	7.48077e-06	0.0078997	2.36363
2	PPP1R9B	5.11673e-05	0.0360218	2.4679

## Sheet: s29_Astro_cluster1
Astro_cluster1
	Gene	p-value_raw	p-value_adjusted	logfoldchanges
0	GABBR2	1.43591e-07	0.000101088	-1.80645
1	NRGN	3.32106e-07	0.000175352	-1.29903
2	AGAP2	2.38653e-05	0.0100807	-0.386423
3	MOBP	3.04448e-05	0.0107166	0.382037
4	CST3	2.65022e-09	2.79863e-06	-1.24669
5	GFAP	1.50926e-14	3.18756e-11	3.63137

[truncated: 12 more sheets: s29_Astro_cluster3, s29_Ex_cluster1, s29_Ex_cluster2, s29_Ex_cluster3, s29_Inhi_cluster2, s29_Inhi_cluster3, s29_Micro_cluster1, s29_Micro_cluster2, s29_ Micro_cluster3, s29_Oligo_cluster1, s29_Oligo_cluster2, s2_Oligo_cluster3]
